# Supplementary material for: Distribution of Pyrethroid Resistant Populations of Triatoma infestans in the Southern Cone of South America
Source: PLoS Negl Trop Dis. 2016 Mar 23;10(3):e0004561. doi: 10.1371/journal.pntd.0004561 (PMC4805280; doi:10.1371/journal.pntd.0004561)
Supplement: S1 Table — All studies used topical application of 0,2 μL of the active ingredient on age and weight standardized first instar nymphs produced by adults collected on domestic, peridomestic or sylvatic ecotopes. PAHO, Z&P and WHO columns contains the binary codes (0, 1) identifying susceptible (0) or resistant (1) populations, according to the corresponding three criteria currently used to identify insecticide resistance in Triatominae. LD50: lethal dose 50, RR50: resistance ratio 50, DD: mortality (%). (XLS) [file pntd.0004561.s001.xls]

## Sheet: Resistance database
Supplementary data
Table S1
Reference	Country	State	Locality	Latitude	Longitude	Active ingredient	LD50	RR50	DD	PAHO	Z&P	WHO	RR1	RR2	RR3	Log (LD50)
Carvajal et al, 2012	Argentina	Chaco	El Malá	-25.9346	-60.4515	Deltamethrin	134	1030.77	0	1	1	1	1	1	0	4.89784
Depickère et al, 2012	Bolivia	Santa Cruz	Kuarirenda	-19.1772	-62.5267	Deltamethrin	0.91	3.8	94	0	1	0	1	1	0	-0.0943107
Depickère et al, 2012	Bolivia	Santa Cruz	Rancho Nuevo	-19.4394	-62.5681	Deltamethrin	1.98	8.25	80	1	1	1	1	1	0	0.683097
Depickère et al, 2012	Bolivia	Santa Cruz	San silvatic	-19.3558	-62.5694	Deltamethrin	1.99	8.29	74	1	1	1	1	1	0	0.688135
Depickère et al, 2012	Bolivia	Tarija	Taiguati	-21.1506	-63.3656	Deltamethrin	196.38	818	0	1	1	1	0	0	0	5.28005
Depickère et al, 2012	Bolivia	La Paz	Huayhuasi	-16.7069	-67.9939	Deltamethrin			100			0	1	1	0	#VALUE!
Depickère et al, 2012	Bolivia	La Paz	Tahuapalca A	-16.72	-67.8739	Deltamethrin			100			0	1	1	0	#VALUE!
Depickère et al, 2012	Bolivia	La Paz	Tahuapalca B	-16.7156	-67.8706	Deltamethrin			100			0	0	0	0	#VALUE!
Depickère et al, 2012	Bolivia	La Paz	Lacayani	-16.9303	-67.6925	Deltamethrin			100			0	0	0	0	#VALUE!
Depickère et al, 2012	Bolivia	La Paz	Palca	-17.0083	-67.6569	Deltamethrin			100			0	0	0	0	#VALUE!
Depickère et al, 2012	Bolivia	La Paz	Achocara Bajo	-17.0319	-67.6775	Deltamethrin			98			0	1	0	0	#VALUE!
Depickère et al, 2012	Bolivia	La Paz	Catavi	-17.0736	-67.6333	Deltamethrin			100			0	1	0	0	#VALUE!
Depickère et al, 2012	Bolivia	La Paz	Cutty	-17.0792	-67.6325	Deltamethrin			100			0	1	0	0	#VALUE!
Depickère et al, 2012	Bolivia	Cochabamba	Cotapachi	-17.4247	-66.2656	Deltamethrin			100			0	1	1	0	#VALUE!
Depickère et al, 2012	Bolivia	Cochabamba	Quillacollo	-17.425	-66.2922	Deltamethrin			100			0	1	1	1	#VALUE!
Depickère et al, 2012	Bolivia	Cochabamba	Mataral	-18.6017	-65.1197	Deltamethrin			96			0	1	1	1	#VALUE!
Depickère et al, 2012	Bolivia	Potosí	Julo Grande	-18.0308	-65.7886	Deltamethrin			79			1	1	1	1	#VALUE!
Depickère et al, 2012	Bolivia	La Paz	Cutty	-17.0839	-67.6292	Deltamethrin			100			0	0	0	0	-
Depickère et al, 2012	Bolivia	Cochabamba	Quillacollo	-17.4233	-66.2906	Deltamethrin			100			0	0	0	0	-
Depickère et al, 2012	Bolivia	Santa Cruz	Estancia Basilio	-18.1214	-63.1942	Deltamethrin			88			0	0	0	0	-
Depickère et al, 2012	Bolivia	Santa Cruz	Tamachindi	-19.4781	-62.5636	Deltamethrin			90			0	0	0	0	-
Espinoza et al, (Unpublished)	Bolivia	Potosi	Julo Grande	-18.0405	-64.7909	Deltamethrin	10.45	25.66	16.7	1	1	1	0	0	0	-
Espinoza et al, (Unpublished)	Bolivia	Potosi	Julo chico	-18.0212	-65.7961	Deltamethrin	11.43	28.06	13.3	1	1	1	0	0	0	-
Espinoza et al, (Unpublished)	Bolivia	Potosi	Julo Grande	-18.0405	-65.7933	Deltamethrin	11.77	28.9	6.6	1	1	1	0	0	0	-
Espinoza et al, (Unpublished)	Bolivia	Potosi	Julo Grande	-18.0311	-65.7549	Deltamethrin	11.9	29.21	6.6	1	1	1	0	0	0	-
Espinoza et al, (Unpublished)	Bolivia	Potosí	Julo chico	-18.0251	-65.7963	Deltamethrin	12.33	30.26	23.3	1	1	1	0	0	0	-
Espinoza et al, (Unpublished)	Bolivia	Potosi	Julo chico	-18.0207	-63.7967	Deltamethrin	12.41	30.47	23.3	1	1	1	0	0	0	-
Espinoza et al, (Unpublished)	Bolivia	Potosi	Calauta	-18.0613	-65.7634	Deltamethrin	13.27	32.57	6.6	1	1	1	0	0	0	-
Espinoza et al, (Unpublished)	Bolivia	Potosi	Julo Grande	-18.0405	-65.7936	Deltamethrin	14.72	36.12		1	1		1	0	0	-
Espinoza et al, (Unpublished)	Bolivia	Potosi	Julo chico	-18.0164	-65.8041	Deltamethrin	15.57	38.21	3.3	1	1	1	0	0	0	-
Espinoza et al, (Unpublished)	Bolivia	Potosi	Calauta	-18.067	-65.7594	Deltamethrin	15.63	38.35	3.3	1	1	1	0	0	0	-
Espinoza et al, (Unpublished)	Bolivia	Potosi	Calauta	-18.0669	-65.7592	Deltamethrin	15.99	39.25		1	1		0	0	0	-
Espinoza et al, (Unpublished)	Bolivia	Potosi	Calauta	-18.0661	-65.7601	Deltamethrin	22.28	54.67		1	1		1	0	0	#VALUE!
Espinoza et al, (Unpublished)	Bolivia	Potosi	Julo chico	-18.0212	-65.7961	Deltamethrin	22.29	54.7		1	1		1	1	1	#VALUE!
Espinoza et al, (Unpublished)	Bolivia	Potosi	Julo Grande	-18.04	-65.7897	Deltamethrin	18.85	46.27)		1	1		1	1	1	#VALUE!
Fabro et al, 2012	Argentina	Salta	Madrejones	-22.3249	-64.0934	Deltamethrin	4.7	32.7		1	1		0	0	0	-
Gemio Alarico et al, 2010	Bolivia	Santa Cruz	Ivamirapita	-19.4258	-63.5296	Deltamethrin			86			0	1	1	1	#VALUE!
Germano et al, 2010	Argentina	Salta	Corralito	-25.5333	-65.9333	Deltamethrin	0.02	0.1		0	0		1	0	0	#VALUE!
Germano et al, 2010	Argentina	Santiago del Estero	La Noria	-28.1188	-64.2917	Deltamethrin	0.04	0.3		0	0		0	0	0	#VALUE!
Germano et al, 2010	Argentina	Santa Fé	El Nochero	-28.7452	-61.669	Deltamethrin	0.1	0.9		0	0		1	1	0	#VALUE!
Germano et al, 2010	Argentina	Chaco	Capital	-27.4514	-58.9867	Deltamethrin	0.5	3.7		0	1		1	1	0	#VALUE!
Germano et al, 2010	Paraguay	Boquerón	Jerico	-21.7526	-60.954	Deltamethrin	0.5	3.7		0	1		1	1	0	#VALUE!
Germano et al, 2010	Argentina	Santiago del Estero	Capital	-27.8	-64.2667	Deltamethrin	0.5	3.8		0	1		1	1	0	#VALUE!
Germano et al, 2010	Argentina	Catamarca	Palo Blanco	-27.3167	-67.75	Deltamethrin	0.6	4.5		0	1		1	1	0	#VALUE!
Germano et al, 2010	Argentina	Salta	San Carlos	-25.9	-65.9333	Deltamethrin	1.1	8.4		1	1		1	1	0	#VALUE!
Germano et al, 2010	Argentina	Salta	Rivadavia Banda Sur	-24.1833	-62.8833	Deltamethrin	5.1	39		1	1		0	0	0	#VALUE!
Germano et al, 2010	Bolivia	Tarija	Villa Montes	-21.2647	-63.4586	Deltamethrin	32	247.4		1	1		1	1	0	#VALUE!
Germano et al, 2010	Bolivia	Tarija	El Palmar	-21.8772	-63.6131	Deltamethrin	33.2	299.8		1	1		1	0	0	#VALUE!
Germano et al, 2010	Bolivia	Tarija	Villa el Carmen	-21.7872	-63.5736	Deltamethrin	56.7	438		1	1		1	0	0	#VALUE!
Germano et al, 2010	Bolivia	Tarija	Tierras Nuevas	-21.7481	-63.5617	Deltamethrin	70	541.6		1	1		0	0	0	#VALUE!
Germano et al, 2012	Argentina	Salta	Acambuco	-22.3	-64.5833	Deltamethrin	6.4	32.5		1	1		1	1	0	#VALUE!
Germano et al, 2012	Bolivia	Tarija	Entre Rios	-21.2956	-63.9484	Deltamethrin	35.8	173.8		1	1		1	1	0	#VALUE!
Germano et al, 2013a	Argentina	Chaco	La Esperanza	-26.05	-60.45	Deltamethrin	30.32	233.42		1	1		1	0	0	#VALUE!
Germano et al, 2013b	Argentina	Chaco	La Esperanza	-26.1075	-60.4031	Deltamethrin	0.12	0.9	97	0	0	0	1	1	1	#VALUE!
Germano et al, 2013b	Argentina	Chaco	La Esperanza	-26.0453	-60.4767	Deltamethrin	0.13	0.97	70	0	0	0	1	1	1	#VALUE!
Germano et al, 2013b	Argentina	Chaco	La Esperanza	-25.9961	-60.4914	Deltamethrin	0.14	1.07	93	0	0	0	1	1	1	#VALUE!
Germano et al, 2013b	Argentina	Chaco	La Esperanza	-26.0489	-60.4789	Deltamethrin	0.14	1.09	91	0	0	0	1	1	1	#VALUE!
Germano et al, 2013b	Argentina	Chaco	La Esperanza	-26.1078	-60.3983	Deltamethrin	0.15	1.2	24	0	0	1	1	1	1	#VALUE!
Germano et al, 2013b	Argentina	Chaco	La Esperanza	-26.0239	-60.4253	Deltamethrin	0.16	1.23	81	0	0	0	0	0	0	-
Germano et al, 2013b	Argentina	Chaco	La Esperanza	-26.1247	-60.35	Deltamethrin	0.35	2.74	100	0	1	0	1	0	0	#VALUE!
Germano et al, 2013b	Argentina	Chaco	La Esperanza	-26.0836	-60.4292	Deltamethrin	1.1	8.62	60	1	1	1	1	1	1	#VALUE!
Germano et al, 2013b	Argentina	Salta	Acambuco	-22.3364	-63.8431	Deltamethrin	2.16	16.71	55	1	1	1	1	1	1	#VALUE!
Germano et al, 2013b	Argentina	Salta	Acambuco	-22.3364	-63.8431	Deltamethrin	2.59	19.9	38	1	1	1	1	0	0	-
Germano et al, 2013b	Argentina	Salta	Acambuco	-22.1553	-63.9136	Deltamethrin	4.87	37.51	30	1	1	1	1	1	0	#VALUE!
Germano et al, 2013b	Argentina	Chaco	La Esperanza	-26.0667	-60.4167	Deltamethrin	68.78	529.09	0	1	1	1	1	1	1	#VALUE!
Germano et al, 2013b	Argentina	Chaco	La Esperanza	-26.0578	-60.4194	Deltamethrin	122.67	946.11	0	1	1	1	1	0	0	#VALUE!
Germano et al, 2013b	Argentina	Chaco	La Esperanza	-26.0008	-60.4256	Deltamethrin	191.89	1417.7	3	1	1	0	0	0	0	#VALUE!
Germano et al, 2013b	Argentina	Chaco	La Esperanza	-26.0667	-60.4169	Deltamethrin	181.18	1419.61	0	1	1	1	0	0	0	#VALUE!
Germano et al, 2013b	Argentina	Chaco	La Esperanza	-26.0469	-60.405	Deltamethrin			100			0	0	0	0	#VALUE!
Germano et al, 2013b	Argentina	Chaco	La Esperanza	-26.0342	-60.4322	Deltamethrin			0			1	0	0	0	-
Germano et al, 2013b	Argentina	Chaco	La Esperanza	-26.0239	-60.4914	Deltamethrin			100			0	1	0	0	#VALUE!
Gomez et al, 2014	Bolivia	Santa Cruz	San silvatic	-19.3558	-62.5694	Deltamethrin	0.26	0.62	100	0	0	0	1	0	0	#VALUE!
Gomez et al, 2014	Bolivia	Santa Cruz	Terra Plem	-19.1575	-62.6356	Deltamethrin	0.39	0.93	100	0	0	0	1	0	0	#VALUE!
Gomez et al, 2014	Bolivia	Santa Cruz	Tita Chaco	-18.9275	-62.5744	Deltamethrin	0.48	1.16	100	0	0	0	1	1		#VALUE!
Gomez et al, 2014	Bolivia	Cochabamba	Cotapachi	-17.4247	-66.2656	Deltamethrin	1.22	2.9	100	0	1	0	0	0	0	#VALUE!
Gomez et al, 2014	Bolivia	Santa Cruz	Tamachindi	-19.4781	-62.5636	Deltamethrin	1.75	4.21	93	0	1	0	1	1	0	#VALUE!
Gomez et al, 2014	Bolivia	Cochabamba	Mataral	-18.6017	-65.1197	Deltamethrin	1.78	4.24	96	0	1	0	1	1	0	#VALUE!
Gomez et al, 2014	Bolivia	Santa Cruz	Rancho Nuevo	-19.4781	-62.5681	Deltamethrin	2.09	5.04	93	1	1	0	1	1	0	#VALUE!
Gomez et al, 2014	Bolivia	Cochabamba	Mataral	-18.6017	-65.1435	Deltamethrin	3.52	8.49	62	1	1	1	1	1	0	#VALUE!
Gomez et al, 2014	Bolivia	Tarija	Villa Montes	-21.1506	-63.3656	Deltamethrin	54.23	129.12	0	1	1	1	1	1	0	#VALUE!
González Audino et al, 2004	Argentina	San Luis	Belgrano	-32.65	-66.45	Deltamethrin	0.199	2		0	0		1	1	0	#VALUE!
González Audino et al, 2004	Argentina	Catamarca	Catamarca	-28.7333	-65.9833	Deltamethrin	0.266	2.679		0	1		1	1	0	#VALUE!
González Audino et al, 2004	Argentina	Mendoza	Guaymallén	-32.9053	-68,7867	Deltamethrin	0.375	3.771		0	1		1	1	0	#VALUE!
González Audino et al, 2004	Argentina	Salta	Salta	-24.7883	-65.4106	Deltamethrin	0.784	7.891		1	1		1	1	0	#VALUE!
Lardeux et al, 2010	Bolivia	La Paz	Parani	-16.967	-67.8834	Deltamethrin	0.91	3.7	92	0	1	0	1	1	0	#VALUE!
Lardeux et al, 2010	Bolivia	Chuquisaca	Tampo Ackachilla	-19.15	-64.9167	Deltamethrin	1.26	5	100	1	1	0	1	1	0	#VALUE!
Lardeux et al, 2010	Bolivia	Chuquisaca	Tambo Atajo	-19.15	-64.9167	Deltamethrin	1.3	5	91	1	1	0	1	1	0	#VALUE!
Lardeux et al, 2010	Bolivia	La Paz	Chivisivi	-16.9667	-67.9	Deltamethrin	1.41	5.8	100	1	1	0	1	1	0	#VALUE!
Lardeux et al, 2010	Bolivia	Chuquisaca	Corso	-19.1333	-64.5333	Deltamethrin	1.44	5.9	100	1	1	0	1	1	0	#VALUE!
Lardeux et al, 2010	Bolivia	Chuquisaca	El Chaco	-18.8667	-65.0833	Deltamethrin	2.04	8.5	72	1	1	1	1	1	0	#VALUE!
Lardeux et al, 2010	Bolivia	Chuquisaca	Rodeo Porvenir	-19.05	-64.58	Deltamethrin	2.65	11	82	1	1	0	1	1	0	#VALUE!
Lardeux et al, 2010	Bolivia	Chuquisaca	Tihuacana	-19.2333	-65.05	Deltamethrin	3.27	13	77	1	1	1	1	1	0	#VALUE!
Lardeux et al, 2010	Bolivia	Chuquisaca	Sotomayor	-19.34	-64.9992	Deltamethrin	3.32	14	58	1	1	1	1	1	0	#VALUE!
Lardeux et al, 2010	Bolivia	Cochabamba	Mataral	-18.6017	-65.1435	Deltamethrin	3.35	14	67	1	1	1	1	1	0	#VALUE!
Lardeux et al, 2010	Bolivia	Chuquisaca	Pajcha	-18.95	-65	Deltamethrin	5.08	21	48	1	1	1	1	1	0	#VALUE!
Lardeux et al, 2010	Bolivia	Tarija	San Francisco del lnti	-21.55	-64	Deltamethrin	7.41	30	43	1	1	1	1	1	0	#VALUE!
Lardeux et al, 2010	Bolivia	Chuquisaca	Machareti	-20.8157	-63.3611	Deltamethrin	8.07	33	17	1	1	1	1	1	0	#VALUE!
Lardeux et al, 2010	Bolivia	Tarija	Yuchan	-21.85	-63.0167	Deltamethrin	8.1	33	44	1	1	1	1	1	0	#VALUE!
Lardeux et al, 2010	Bolivia	Tarija	Saladito	-21.3167	-64.1667	Deltamethrin	23.34	96	17	1	1	1	0	0	0	#VALUE!
Lardeux et al, 2010	Bolivia	Tarija	Quinchao	-21.3819	-63.9141	Deltamethrin	31.7	131	15	1	1	1	0	0	0	#VALUE!
Lardeux et al, 2010	Bolivia	Chuquisaca	Tiguipa Estación	-20.9167	-63.4333	Deltamethrin	34.47	142	3	1	1	1	0	0	0	#VALUE!
Lardeux et al, 2010	Bolivia	Tarija	Tierras Nuevas	-21.7481	-63.5617	Deltamethrin	35.82	148	38	1	1	1	0	0	0	-
Lardeux et al, 2010	Bolivia	Tarija	Barrial	-21.7689	-63.5645	Deltamethrin	40.11	165	31	1	1	1	1	1	0	#VALUE!
Lardeux et al, 2010	Bolivia	Tarija	Estación Caiza	-21.8032	-63.5556	Deltamethrin	49.46	204	1	1	1	1	1	0	0	-
Lardeux et al, 2010	Bolivia	Tarija	Villa el Carmen	-21.7872	-63.5736	Deltamethrin	52	214	3	1	1	1	0	0	0	-
Lardeux et al, 2010	Bolivia	Chuquisaca	Tiguipa Estación	-20.9167	-63.4333	Deltamethrin	55.98	230	0	1	1	1	0	0	0	-
Lardeux et al, 2010	Bolivia	Chuquisaca	Barrio Itaty	-19.05	-65.25	Deltamethrin	67.33	277	6	1	1	1	0	0	0	-
Lardeux et al, 2010	Bolivia	Tarija	San Antonio	-21.2667	-63.5167	Deltamethrin	76.37	315	9	1	1	1	0	0	0	-
Lardeux et al, 2010	Bolivia	Chuquisaca	Tentami	-20.8667	-63.85	Deltamethrin	78.44	323	0	1	1	1	0	0	0	-
Lardeux et al, 2010	Bolivia	Tarija	Sausal	-21.9667	-62.8667	Deltamethrin	119.12	491	5	1	1	1	0	0	0	-
Lardeux et al, 2010	Bolivia	Chuquisaca	Hicupe	-19.8867	-63.7392	Deltamethrin			44			1	0	0	0	-
Lardeux et al, 2010	Bolivia	Chuquisaca	Huacareta	-20.3678	-64.0031	Deltamethrin			66			1	0	0	0	-
Lardeux et al, 2010	Bolivia	Chuquisaca	Huacaya	-20.4833	-63.5333	Deltamethrin			67			1	0	0	0	-
Lardeux et al, 2010	Bolivia	Chuquisaca	Icla	-19.3626	-64.7917	Deltamethrin			88			0	0	0	0	-
Lardeux et al, 2010	Bolivia	Chuquisaca	Jatun Cka Cka	-19.2553	-65.0706	Deltamethrin			98			0	1	1	0	#VALUE!
Lardeux et al, 2010	Bolivia	Chuquisaca	La Abra	-18.8561	-64.2612	Deltamethrin			40			1	1	0	0	#VALUE!
Lardeux et al, 2010	Bolivia	Chuquisaca	La Mendoza	-19.3333	-65.0167	Deltamethrin			40			1	0	0	0	-
Lardeux et al, 2010	Bolivia	Chuquisaca	Sucre	-19.0431	-65.2592	Deltamethrin			48			1	0	0	0	-
Lardeux et al, 2010	Bolivia	Cochabamba	Anamo	-17.7978	-64.9501	Deltamethrin			73			1	0	0	0	-
Lardeux et al, 2010	Bolivia	Cochabamba	Tunal Kassa	-18.3789	-65.3747	Deltamethrin			92			0	0	0	0	-
Lardeux et al, 2010	Bolivia	La Paz	Candial	-16.8956	-67.9525	Deltamethrin			100			0	0	0	0	-
Lardeux et al, 2010	Bolivia	La Paz	Chivisivi	-16.9667	-67.9	Deltamethrin			100			0	0	0	0	-
Lardeux et al, 2010	Bolivia	La Paz	Colopampa	-16.3	-67.4333	Deltamethrin			95			0	0	0	0	#VALUE!
Lardeux et al, 2010	Bolivia	La Paz	EI Palomar	-16.7167	-68	Deltamethrin			100			0	0	0	0	-
Lardeux et al, 2010	Bolivia	Chuquisaca	Los Sotos	-21.0001	-63.8942	Deltamethrin			0			1	0	0	0	-
Lardeux et al, 2010	Bolivia	La Paz	Malavi	-16.8897	-67.9504	Deltamethrin			76			1	0	0	0	-
Lardeux et al, 2010	Bolivia	La Paz	Sapini	-16.8131	-67.7028	Deltamethrin			63			1	0	0	0	-
Lardeux et al, 2010	Bolivia	Tarija	La Grampa	-21.9286	-63.6358	Deltamethrin			6			1	0	0	0	-
Lardeux et al, 2010	Bolivia	Tarija	Rio Negro	-21.95	-63.95	Deltamethrin			8			1	0	0	0	-
Pedrini et al, 2009	Argentina	Chaco	Chacabuco	-27.2333	-61.2	Deltamethrin	0.24	1		0	0		0	0	0	-
Pedrini et al, 2009	Bolivia	Tarija	Tierras Nuevas	-21.7333	-63.9333	Deltamethrin	19.5	79.7		1	1		0	0	0	-
Pedrini et al, 2009	Argentina	Salta	Campo largo	-22.0833	-63.9333	Deltamethrin	26.1	99.3		1	1		0	0	0	-
Pessoa et al, 2015	Brasil	Rio Grande do Sul	Treze de Maio	-27.8708	-54.4808	Deltamethrin	0.733	1.73	100	0	0	0	0	0	0	-
Pessoa et al, 2015	Brasil	Bahia	Novo Horizonte	-12.8078	-42.1678	Deltamethrin	0.726	1.74	100	0	0	0	1	1	0	#VALUE!
Pessoa et al, 2015	Brasil	Rio Grande do Sul	Dr, Maurício Cardoso	-27.5058	-54.3608	Deltamethrin	0.741	1.76	100	0	0	0	0	0	0	-
Pessoa et al, 2015	Brasil	Rio Grande do Sul	Treze de Maio	-27.8708	-54.4808	Deltamethrin	0.863	2.05	100	0	1	0	0	0	0	-
Pessoa et al, 2015	Brasil	Rio Grande do Sul	Treze de Maio	-27.8708	-54.4808	Deltamethrin	1.372	3.26	100	0	1	0	0	0	0	-
Picollo et al, 2005	Argentina	Salta	El Sauzal	-22.4658	-63.3803	Deltamethrin	6.5	50.5		1	1		1	0	0	-
Picollo et al, 2005	Argentina	Salta	El Sauzal	-22.4658	-63.3803	β-Cyfluthrin	9.5	60.3		1	1		0	0	0	-
Picollo et al, 2005	Argentina	Salta	El Sauzal	-22.4658	-63.3803	Lamba-Cyhalothrin	11.9	64.5		1	1		0	0	0	-
Picollo et al, 2005	Argentina	Salta	La Toma	-22.0833	-63.1167	Deltamethrin	11.3	86.9		1	1		0	0	0	-
Picollo et al, 2005	Argentina	Catamarca	El Chorro	-22.0833	-63.1167	Deltamethrin	12.8	99.78		1	1		1	0	0	-
Picollo et al, 2005	Argentina	Salta	Salvador Mazza	-22.0833	-63.1167	Lamba-Cyhalothrin	19.6	106.2		1	1		1	0	0	-
Picollo et al, 2005	Argentina	Salta	Salvador Mazza	-22.0833	-63.1167	Deltamethrin	31.1	133.1		1	1		1	0	0	-
Picollo et al, 2005	Argentina	Salta	La Toma	-22.0833	-63.1167	Lamba-Cyhalothrin	26.2	141.7		1	1		1	0	0	-
Picollo et al, 2005	Argentina	Salta	La Toma	-22.0833	-63.1167	β-Cyfluthrin	23.4	148.4		1	1		0	0	0	-
Picollo et al, 2005	Argentina	Catamarca	El Chorro	-22.0833	-63.1167	β-Cyfluthrin	27.1	171.7		1	1		1	1	1	#VALUE!
Picollo et al, 2005	Argentina	Salta	El Sauzal	-22.4658	-63.3803	β-Cypermethrin	62.2	263.5		1	1		1	0	0	-
Picollo et al, 2005	Argentina	Salta	La Toma	-22.0833	-63.1167	β-Cypermethrin	63.7	270.1		1	1		1	0	0	-
Picollo et al, 2005	Argentina	Catamarca	El Chorro	-22.0833	-63.1167	Lamba-Cyhalothrin	53.3	288.7		1	1		1	0	0	-
Picollo et al, 2005	Argentina	Salta	Salvador Mazza	-22.0833	-63.1167	β-Cypermethrin	72.8	308.4		1	1		0	0	0	-
Picollo et al, 2005	Argentina	Catamarca	El Chorro	-22.0833	-63.1167	β-Cypermethrin	106.5	451.2		1	1		0	0	0	-
Picollo et al, 2005	Argentina	Salta	Salvador Mazza	-22.0833	-63.1167	β-Cyfluthrin	105.1	667.6		1	1		1	0	0	-
Roca Avecevo et al, 2011	Bolivia	Cochabamba	20 de Octubre	-17.4843	-66.1124	Deltamethrin	0.25	1.92308		0	0		1	1	0	#VALUE!
Roca Avecevo et al, 2011	Bolivia	Cochabamba	Ilicuni	-18.1584	-64.8763	Deltamethrin	0.88	6.76923		1	1		1	1	1	0
Roca Avecevo et al, 2011	Bolivia	Potosi	Kirus Mayu	-17.9884	-65.838	Deltamethrin	0.95	7.30769		1	1		1	1	1	0
Roca Avecevo et al, 2011	Bolivia	Cochabamba	Mataral	-18.6017	-65.1197	Deltamethrin	1.53	11.7692		1	1		1	1	0	#VALUE!
Roca Avecevo et al, 2011	Bolivia	Cochabamba	Mataral	-18.6017	-65.1435	Deltamethrin	2.25	17.3077		1	1		1	1	1	0
Roca Avecevo et al, 2013	Bolivia	Tarija	Entre Rios	-21.2833	-63.95	Deltamethrin	36	173		1	1		1	1	1	0
Roca Avecevo et al, 2013	Argentina	Salta	Campo Largo	-22.0054	-63.934	Deltamethrin	228	1108		1	1		1	0	0	-
Santo-Orihuela et al, 2008	Argentina	La Rioja	Cuatro Esquinas	-31.8	-65.8822	Deltamethrin	1.83	14.09		1	1		1	1	0	#VALUE!
Santo-Orihuela et al, 2008	Argentina	La Rioja	San Antonio	-31.0833	-66.7333	Deltamethrin	2.79	21.09		1	1		1	1	0	#VALUE!
Santo-Orihuela et al, 2008	Bolivia	Tarija	Yacuiba	-22	-63.6667	Deltamethrin	28.42	154.4		1	1		1	1	1	0
Sfara et al, 2006	Argentina	Salta	El Chorro	-22.05	-63.6833	Tetramethrin	1.4	5.2		1	1		1	1	1	0
Sfara et al, 2006	Argentina	Salta	La Toma	-22.0833	-63.1167	Tetramethrin	1.4	5.2		1	1		1	1	1	0
Toloza et al, 2008	Argentina	Catamarca	Valle Viejo	-28.5833	-65.75	Deltamethrin	0.26	1		0	0		1	1	1	0
Toloza et al, 2008	Bolivia	Chuquisaca	Sucre	-21.6167	-66.1333	Lamba-Cyhalothrin	0.51	2.8		0	1		1	0	0	-
Toloza et al, 2008	Bolivia	Cochabamba	Mataral	-18.6017	-65.1435	Lamba-Cyhalothrin	0.53	2.9		0	1		1	1	1	#VALUE!
Toloza et al, 2008	Bolivia	Chuquisaca	Sucre	-21.6167	-66.1333	Deltamethrin	4.05	31.27		1	1		0	0	0	-
Vassena & Picollo, 2003	Argentina	San Juan	Chimbas	-31.4833	-68.5333	Deltamethrin	0.18	1.8	96.6	0	0	0	0	0	0	-
Vassena & Picollo, 2003	Argentina	Catamarca	Capital	-28.4667	-65.7833	Deltamethrin	0.26	2.6	90.3	0	1	0	1	1	0	#VALUE!
Vassena & Picollo, 2003	Argentina	San Luis	Ayacucho	-32.6	-66.1167	Deltamethrin	0.3	3	71.75	0	1	1	0	0	0	-
Vassena & Picollo, 2003	Argentina	Mendoza	Guaymallén	-32.9053	-68.7867	Deltamethrin	0.38	3.8	77	0	1	1	0	0	0	-
Vassena & Picollo, 2003	Argentina	Salta	Rivadavia Banda Sur	-24.1833	-62.8833	Deltamethrin	0.85	5.6	93.3	1	1	0	0	0	0	-
Vassena & Picollo, 2003	Argentina	Santa Fé	Vera	-29.4667	-60.2167	Deltamethrin			100			0	1	0	0	-
Vassena & Picollo, 2003	Argentina	San Luis	Belgrano	-32.65	-66.45	Deltamethrin			71.75			1	1	0	0	-
Vassena & Picollo, 2003	Argentina	San Luis	Dupuy	-34.75	-65.25	Deltamethrin			100			0	1	1	1	#VALUE!
Vassena & Picollo, 2003	Argentina	San Luis	Capital	-33.3	-66.35	Deltamethrin			100			0	1	0	0	-
Vassena & Picollo, 2003	Argentina	La Rioja	Capital	-29.4333	-66.85	Deltamethrin			87.6			0	1	1	1	0
Vassena & Picollo, 2003	Argentina	La Rioja	Peñaloza	-30.5075	-66.5286	Deltamethrin			87.6			0	1	1	1	0
Vassena & Picollo, 2003	Argentina	La Rioja	Quiroga	-30.805	-66.6033	Deltamethrin			87.6			0	1	0	0	-
Vassena & Picollo, 2003	Argentina	La Rioja	General Belgrano	-30.6316	-66.2663	Deltamethrin			87.6			0	1	1	1	#VALUE!
Vassena & Picollo, 2003	Argentina	La Rioja	Chamical	-30.359	-66.315	Deltamethrin			100			0	1	0	0	-
Vassena & Picollo, 2003	Argentina	San Luis	San Martin	-32.5778	-65.675	Deltamethrin			100			0	1	1	1	0
Vassena & Picollo, 2003	Argentina	La Rioja	La Cortada	-30.5767	-66.243	Deltamethrin			100			0	1	1	1	0
Vassena & Picollo, 2003	Argentina	Misiones	L, N, Alem	-27.6	-55.3333	Deltamethrin			100			0	1	1	1	0
Vassena & Picollo, 2003	Argentina	Catamarca	Valle Viejo	-28.5833	-65.75	Deltamethrin			90.3			0	1	1	1	0
Vassena & Picollo, 2003	Argentina	Catamarca	Choya	-27.5333	-66.4	Deltamethrin			100			0	1	1	1	0
Vassena & Picollo, 2003	Argentina	Catamarca	Capayán	-28.7667	-66.0667	Deltamethrin			100			0	1	1	1	0
Vassena & Picollo, 2003	Argentina	Santiago del Estero	Salavina	-28.985	-63,450556	Deltamethrin			100			0	1	1	1	0
Vassena & Picollo, 2003	Argentina	Santiago del Estero	Atamisqui	-28.4964	-63,817778	Deltamethrin			100			0	0	0	0	#VALUE!
Vassena & Picollo, 2003	Argentina	Santiago del Estero	Robles	-27.9178	-63.8953	Deltamethrin			100			0	1	1	0	#VALUE!
Vassena & Picollo, 2003	Argentina	San Juan	Rawson	-31.5667	-68.5167	Deltamethrin			96.6			0	1	1	0	#VALUE!
Vassena & Picollo, 2003	Argentina	San Juan	Pocitos	-31.65	-68.55	Deltamethrin			96.6			0	0	0	0	#VALUE!
Vassena & Picollo, 2003	Argentina	Córdoba	Tulumba	-30.4	-64.1167	Deltamethrin			100			0	0	0	0	#VALUE!
Vassena & Picollo, 2003	Argentina	Córdoba	Cruz del Eje	-30.7333	-64.8	Deltamethrin			100			0	0	0	0	#VALUE!
Vassena & Picollo, 2003	Argentina	Córdoba	Río Seco	-29.8833	-63.7167	Deltamethrin			100			0	0	0	0	#VALUE!
Vassena & Picollo, 2003	Argentina	Córdoba	Totoral	-30.8167	-63.7167	Deltamethrin			100			0	1	1	0	#VALUE!
Vassena & Picollo, 2003	Argentina	Tucumán	Leales	-27.0328	-65.3072	Deltamethrin			100			0	0	0	0	#VALUE!
Vassena & Picollo, 2003	Argentina	Tucumán	Graneros	-27.6483	-65.4394	Deltamethrin			100			0	0	0	0	#VALUE!
Vassena & Picollo, 2003	Argentina	Tucumán	La Cocha	-27.77	-65.5858	Deltamethrin			100			0	0	0	0	#VALUE!
Vassena & Picollo, 2003	Argentina	Entre Ríos	La Paz	-30.7588	-59.6394	Deltamethrin			100			0	1	0	0	#VALUE!
Vassena & Picollo, 2003	Argentina	Salta	San martin	-22.55	-63.81	Deltamethrin			93.3			0	1	0	0	#VALUE!
Vassena & Picollo, 2003	Argentina	Salta	Cafayate	-26.0833	-65.9667	Deltamethrin			93.3			0	1	1	0	#VALUE!
Vassena & Picollo, 2003	Argentina	Salta	San Carlos	-25.9	-65.9333	Deltamethrin			93.3			0	0	0	0	#VALUE!
Vassena & Picollo, 2003	Argentina	Salta	La Viña	-25.4678	-65.5628	Deltamethrin			93.3			0	1	0	0	#VALUE!
Vassena & Picollo, 2003	Argentina	Salta	Presidente Morales	-24.7681	-65.4088	Deltamethrin			93.3			0	0	0	0	#VALUE!
Vassena & Picollo, 2003	Argentina	Salta	Anta	-24.1136	-64.1247	Deltamethrin			93.3			0	1	0	0	#VALUE!
Vassena & Picollo, 2003	Argentina	Salta	El Quebrachal	-25.2733	-64,068333	Deltamethrin			23.3			1	1	1	1	0
Vassena & Picollo, 2003	Argentina	Salta	Orán	-23.1297	-64.3217	Deltamethrin			23.3			1	1	1	1	0
Vassena & Picollo, 2003	Argentina	Salta	Acambuco	-22.3	-64.5833	Deltamethrin			23.3			1	1	1	0	#VALUE!
Vassena & Picollo, 2003	Argentina	Salta	Aguaray	-23.8	-56.5	Deltamethrin			23.3			1	1	1	1	0
Vassena et al, 2000	Brasil	Rio Grande do Sul	RS			β-Cypermethrin	0.24	0.92		0	0		1	1	1	0
Vassena et al, 2000	Brasil	Rio Grande do Sul	RS			Lamba-Cyhalothrin	0.28	1.75		0	0		1	1	1	0
Vassena et al, 2000	Brasil	Rio Grande do Sul	RS			Cipermetrina	1.34	3.35		0	1		1	1	0	#VALUE!
Vassena et al, 2000	Brasil	Rio Grande do Sul	RS			β-Cyfluthrin	0.36	3.6		0	1		1	1	0	#VALUE!
Vassena et al, 2000	Brasil	Rio Grande do Sul	RS			Deltamethrin	0.7	7		1	1		1	1	1	0
Viera Sonda et al, 2009	Brasil	Rio Grande do Sul	Dr, Maurício Cardoso	-27.5058	-54.3608	Deltamethrin	0.26	0.72		0	0		1	1	1	0
Viera Sonda et al, 2009	Brasil	Rio Grande do Sul	Guarani das Missões	-28.1408	-54.5581	Deltamethrin	0.35	0.97		0	0		1	1	1	0
Viera Sonda et al, 2009	Brasil	Rio Grande do Sul	Mato Queimado	-28.2558	-54.6158	Deltamethrin	0.53	1.47		0	0		1	1	0	#VALUE!
Viera Sonda et al, 2009	Brasil	Rio Grande do Sul	Trêis de Maio	-27.7733	-54.24	Deltamethrin	0.67	1.86		0	0		1	1	1	0
Viera Sonda et al, 2009	Bolivia	Tarija	Yacuiba	-22.0167	-63.7167	Deltamethrin	10.84	30.11		1	1		1	1	0	#VALUE!
